# Supplementary material for: p75NTR Modulation Reduces Oxidative Stress and the Expression of Pro-Inflammatory Mediators in a Cell Model of Rett Syndrome
Source: Biomedicines. 2024 Nov 16;12(11):2624. doi: 10.3390/biomedicines12112624 (PMC11592079; doi:10.3390/biomedicines12112624)
Supplement: Supplementary file 1 [file biomedicines-12-02624-s001.zip]

Archive with 1 entries (1 files):
- biomedicines-3294215-supplementary.pdf
